# Supplementary material for: Unique amphipathic α helix drives membrane insertion and enzymatic activity of ATG3
Source: Sci Adv. 2023 Jun 23;9(25):eadh1281. doi: 10.1126/sciadv.adh1281 (PMC10289646; doi:10.1126/sciadv.adh1281)
Supplement: Supplementary file 2 — Movies S1 to S5 [file sciadv.adh1281_movies_s1_to_s5.zip]

Archive with 5 entries (5 files):
- adh1281_Movie_S1.avi
- adh1281_Movie_S2.avi
- adh1281_Movie_S3.avi
- adh1281_Movie_S4.avi
- adh1281_Movie_S5.avi
